# Supplementary material for: What Strategies Do Healthcare Providers Use to Promote Adolescents’ Vaping Cessation? A Scoping Review
Source: Int J Environ Res Public Health. 2025 May 27;22(6):839. doi: 10.3390/ijerph22060839 (PMC12193372; doi:10.3390/ijerph22060839)
Supplement: Supplementary file 1 [file ijerph-22-00839-s001.zip]

Archive with 1 entries (1 files):
- ijerph-3539058-supplementary.pdf
